# Supplementary material for: Copy number alterations detected by whole-exome and whole-genome sequencing of esophageal adenocarcinoma
Source: Hum Genomics. 2015 Sep 15;9(1):22. doi: 10.1186/s40246-015-0044-0 (PMC4570720; doi:10.1186/s40246-015-0044-0)
Supplement: Additional file 1: — Supplementary tables. Table S1. Cancer genes in detected amplification regions. Table S2. Cancer genes in detected deletion regions. Table S3. Comparison of results of Frankel to our results. Table S4. Comparison of results of Paulson to our results. Table S5. Comparison of results of Beroukhim to our results. Table S6. Comparison of results of Zack to our results. Table S7. Ploidy information of the 15 EA samples. (XLSX 57.4 kb) [file 40246_2015_44_MOESM1_ESM.xlsx]

## Sheet: Amp_cancer_genes
Table S1: Cancer genes in detected amplification regions
Cytoband	Start	End	Cancer genes
12p12.1	25343386	25671593	KRAS
17q12	37828928	37900170	ERBB2
11q13.3	68855222	69630948	CCND1
19q12	30193442	30475977	CCNE1
7p11.2	55004774	55459323	EGFR
6p21.1	42790398	43968565
8p23.1	11281734	11683407
7q21.2	91981653	92760375	CDK6
18q11.2	19750963	20516677
8q24.21	126448141	129020981	MYC
17q21.2	39845862	39991992
7q22.1	98457632	100674260	TRRAP
11p11.2	46100564	47176608	CREB3L1
9p13.3	35400117	35971267
1q21.3	149942865	156693788	ARNT, LMNA, MUC1, TPM3
11q14.1	77727488	77884657
1p36.33	986471	3160484	TNFRSF14, PRDM16
6q23.3	135287319	135708983	MYB
Xq28	152113690	153906269	ATP2B3, RPL10
13q13.2	33280964	35252720
8q24.3	141900519	146364022	RECQL4
20q13.33	58415295	58514818
8p23.1	7366454	7629348
15q26.1	90029903	91794917	BLM, IDH2, CRTC3
9q33.3	124979237	141213431	ABL1, NOTCH1, PPP6C, RALGDS, SET, TSC1, BRD3, NUP214, FNBP1
12p13.31	9633011	9715417
18p11.21	12254242	13438091
20q13.2	47897105	52774502	NFATC2
7q31.2	115614107	117825566	MET
13q14.11	39357050	43155124	LHFP, TTL
12q15	67072497	70188064	MDM2
16p13.13	11369616	12009528
3q26.2	169427376	170585641
17q21.2	38817982	39017800
17q25.3	68128097	81195210	H3F3B, SRSF2, ASPSCR1, CANT1
8p23.1	6973244	7155144
7p22.1	4285123	6894991	PMS2, RAC1
20q13.12	42979119	43563897
12q13.3	56142199	57323004	NACA
3q26.1	164709833	164756732
10p11.22	31608033	33623112	KIF5B
6p21.32	32562002	32578000
13q22.1	72133002	78673000
13q14.13	44732002	46638000
22q11.23	24389002	24405000
Xp11.1	58519002	58533000
17q21.33	48682002	49124000

## Sheet: Cancer_genes
	Table S1: Cancer genes in detected amplification regions					Table S2: Cancer genes in detected deletion regions
	Cytoband	Start	End	Cancer genes		Cytoband	Start	End	Cancer genes
	12p12.1	25343386	25671593	KRAS		9p21.3	21859113	23692437	CDKN2A
	17q12	37828928	37900170	ERBB2		Xp22.33	1	2670184	CRLF2,P2RY8
	11q13.3	68855222	69630948	CCND1		Xq28	154753955	155270560
	19q12	30193442	30475977	CCNE1		17p11.2	18418887	18541070
	7p11.2	55004774	55459323	EGFR		18q21.2	48593253	50278272
	6p21.1	42790398	43968565			3p26.3	1	2613053
	8p23.1	11281734	11683407			6p25.3	1	2623523	IRF4
	7q21.2	91981653	92760375	CDK6		18q12.3	35145182	42281324
	18q11.2	19750963	20516677			9p23	6644493	15171870	NFIB
	8q24.21	126448141	129020981	MYC		7q34	141644981	141954721
	17q21.2	39845862	39991992			5q13.1	66458306	68462908	PIK3R1
	7q22.1	98457632	100674260	TRRAP		8p21.2	23423515	24772958
	11p11.2	46100564	47176608	CREB3L1		16p13.3	1	4902761	CREBBP,TSC2,AXIN1,TRAF7
	9p13.3	35400117	35971267			10q23.31	89549907	94214057	FAS,PTEN
	1q21.3	149942865	156693788	ARNT, LMNA, MUC1, TPM3		21q21.1	19632370	27012005
	11q14.1	77727488	77884657			18q23	67871161	78077248
	1p36.33	986471	3160484	TNFRSF14, PRDM16		8p23.2	1	6266684
	6q23.3	135287319	135708983	MYB		6q22.31	123369662	124603998
	Xq28	152113690	153906269	ATP2B3, RPL10		14q32.2	97026857	107349540
	13q13.2	33280964	35252720			21q22.3	47863542	48129895
	8q24.3	141900519	146364022	RECQL4		1p21.1	104119951	107599378
	20q13.33	58415295	58514818			Xp21.1	30872076	32662118
	8p23.1	7366454	7629348			1p13.2	115318864	115576439
	15q26.1	90029903	91794917	BLM, IDH2, CRTC3		19p13.3	1	10655339	GNA11,MLLT1,MAP2K2,SH3GL1,STK11,TCF3,FSTL3
	9q33.3	124979237	141213431	ABL1, NOTCH1, PPP6C, RALGDS, SET, TSC1, BRD3, NUP214, FNBP1		1p36.11	19526007	31732782	ARID1A,MDS2
	12p13.31	9633011	9715417			5q14.3	79473577	130515663	APC
	18p11.21	12254242	13438091			3p12.3	75714535	88104473
	20q13.2	47897105	52774502	NFATC2		4q34.3	174298197	191154276	DUX4
	7q31.2	115614107	117825566	MET		17p12	1	18021864	PER1,MAP2K4,TP53,YWHAE,GAS7,USP6,NCOR1
	13q14.11	39357050	43155124	LHFP, TTL		6q12	64416473	71137922
	12q15	67072497	70188064	MDM2		Yq12	20893544	59221987
	16p13.13	11369616	12009528			11q25	126126325	135006516	FLI1,KCNJ5
	3q26.2	169427376	170585641			12q21.31	70760373	93771989	BTG1,PTPRB
	17q21.2	38817982	39017800			18q12.1	24603911	28647858
	17q25.3	68128097	81195210	H3F3B, SRSF2, ASPSCR1, CANT1		6p12.3	49819558	50786483
	8p23.1	6973244	7155144			7q31.1	105142719	128470560	MET,POT1,SND1
	7p22.1	4285123	6894991	PMS2, RAC1		14p11.2	1	20482274
	20q13.12	42979119	43563897			4p15.31	17842113	24529384
	12q13.3	56142199	57323004	NACA		11p15.4	1	8942711	CARS,HRAS,LMO1,NUP98
	3q26.1	164709833	164756732			1q31.3	186412975	200182761	PTPRC,CDC73
	10p11.22	31608033	33623112	KIF5B		14q32.13	94160560	96848402	TCL1A,DICER1,TCL6
	6p21.32	32562002	32578000			4q32.3	164436319	165878070
	13q22.1	72133002	78673000			6p22.2	24977042	25726957
	13q14.13	44732002	46638000			6q16.1	90580898	97246216
	22q11.23	24389002	24405000			6q27	151785451	171115067	MLLT4,EZR,FGFR1OP,ARID1B
	Xp11.1	58519002	58533000			13q31.1	61102346	95226892
	17q21.33	48682002	49124000			4q13.2	69342937	71250093
						9q31.1	70489772	123151380	FANCC,GNAQ,OMD,PTCH1,SYK,TAL2,XPA,NR4A3,KLF4
						8p23.1	7833891	10386891
						15q11.2	20777159	22690910
						4p16.1	1	15972536	FGFR3,WHSC1
						3p24.3	12791135	69026620	RHOA,CACNA1D,CTNNB1,FHIT,MLH1,MYD88,XPC,BAP1,SETD2,PBRM1
						4q28.3	129782690	139979987
						9q12	43133111	66513603
						6q16.3	100056433	105404969
						12p13.31	9465097	9750508
						4p12	42153981	47453510
						8p11.22	38852710	39775280
						14q13.3	36785739	37641359	NKX2-1
						1p31.1	45525595	100316427	CDKN2C,EPS15,JAK1,JUN,MUTYH,RPL5,TAL1,FUBP1,BCL10
						12q12	33559608	48131157	ARID2
						2q32.1	179226256	190426478
						11q14.1	77961015	111955881	BIRC3,ATM,DDX10,POU2AF1,PICALM,MAML2
						16q21	29476600	90354753	CBFA2T3,CBFB,CDH1,CDH11,CYLD,FANCA,FUS,MAF,HERPUD1
						11p11.12	48997140	57067882
						2q22.1	136872334	149402567
						4q32.1	154557311	159590621
						6p21.33	31171002	31322000
						21p11.2	1	15317000
						20p12.1	13971002	16035000
						22q11.23	24326002	24374000
						5q12.1	58147002	59785000
						15q24.2	74006002	77714000	PML
						4q22.1	90875002	93226000

## Sheet: Comparions_previous_studies
Table S3: Comparison of results of Frankel to our results						Table S4: Comparison of results of Paulson to our results							Table S5: Comparison of results of Beroukhim to our results							Table S6: Comparison of results of Zack to our results
Cytoband	Peak boundaries	Our study	Residual q-value	Type		Cytoband	Peak boundaries	Our study	q-value	Residual q-value	Type		Cytoband	Peak boundaries	Our study	q-value	Residual q-value	Type		Cytoband	Peak boundaries	Our study	q-value	Residual q-value	Type
1q31.1	chr1:189112000-189764000			amp		7q21.11	chr7:869000-108154000	Y	0.03059	0.06416	amp		11q13.3	chr11:69910000-70165000	Y	1.762e-18	5.245e-16	amp		11q13.3	chr11:69650000-69670000	Y	1.762e-18	5.245e-16	amp
3q26.2	chr3:169348000-169652000	Y	0.04175	amp		8q24.22	chr8:114886000-141739000	Y	1.45e-13	1.786e-10	amp		7p11.2	chr7:54795000-55399000	Y	4.068e-14	5.48e-14	amp		8q24.21	chr8:128710000-128724000	Y	1.45e-13	1.786e-10	amp
4q31.21	chr4:144220000-144754000			amp		15q26.1	chr15:85870000-102204000	Y	0.00445	0.00445	amp		3q26.33	chr3:181523000-182150000		0.2853		amp		17q12	chr17:37745000-37929000	Y	1.471e-28	1.04e-24	amp
5p13.1	chr5:40653000-41288000			amp		17q12	chr17:33417000-33417000	Y	1.471e-28	1.04e-24	amp		8q24.21	chr8:126629000-133868000	Y	1.45e-13	1.786e-10	amp		6p21.1	chr6:43733000-43756000	Y	1.995e-13	1.995e-13	amp
6p21.1	chr6:40969000-43978000	Y	1.995e-13	amp		18q11.2	chr18:19020000-22169000	Y	2.835e-12	5.944e-11	amp		8p11.23	chr8:38133000-38298000		0.6114		amp		7q21.2	chr7:91954000-92628000	Y	2.57e-14	5.074e-12	amp
7p11.2	chr7:55001000-55398000	Y	5.48e-14	amp		19q13.2	chr19:28623000-58868000	Y	6.694e-15	6.694e-15	amp		1p12	chr1:118480000-119005000		1		amp		7p11.2	chr7:55039000-55390000	Y	4.068e-14	5.48e-14	amp
7q21.2	chr7:92144000-93297000	Y	5.074e-12	amp		20p12.1	chr20:61000-62959000	Y	1.614e-05	0.01004	amp		13q22.1	chr13:73897000-74050000	Y	0.002885	0.05392	amp		12p12.1	chr12:24885000-25593000	Y	1.132e-32	2.627e-32	amp
8p23.1	chr8:11400000-11745000	Y	4.252e-13	amp		5q14.3	chr5:50072000-180678000	Y	4.768e-06	0.001414	del		7q21.12	chr7:86253000-88586000		0.1247		amp		3q26.2	chr3:169486000-169497000	Y	6.643e-05	0.04175	amp
8q24.21	chr8:128475000-128805000	Y	1.786e-10	amp		8p23.3	chr8:314000-1537000	Y	5.591e-10	9.893e-05	del		11q13.3	chr11:68474000-68631000		3.857e-09		amp		18q11.2	chr18:19614000-19641000	Y	2.835e-12	5.944e-11	amp
11q13.3	chr11:69395000-70269000	Y	5.245e-16	amp		8p21.3	chr8:19606000-25982000	Y	4.159e-10	1.729e-05	del		11q12.1	chr11:58104000-58318000		1		amp		19q12	chr19:30299000-30339000	Y	6.694e-15	6.694e-15	amp
12p12.1	chr12:25527000-25837000	Y	2.627e-32	amp		9p21.3	chr9:232000-30126000	Y	6.731e-20	1.099e-06	del		17q12	chr17:37703000-38018000	Y	1.471e-28	1.04e-24	amp		12q15	chr12:69586000-69896000	Y	0.01988	0.03876	amp
12q15	chr12:69598000-70021000	Y	0.03876	amp		10p15.1	chr10:224000-8116000		0.3374		del		11q12.1	chr11:55746000-56309000				amp		8p23.1	chr8:11355000-12562000	Y	2.142e-14	4.252e-13	amp
13q22.1	chr13:74991000-75261000	Y	0.05392	amp		16q23.1	chr16:78657000-78787000	Y	0.07478	0.07294	del		7q22.1	chr7:96274000-100240000	Y	1.337e-09	7.805e-07	amp		8p11.21	chr8:42155000-42517000		0.5829		amp
14q32.33	chr14:106643000-106764000			amp		17p13.3	chr17:2965000-3145000	Y	0.0008179	0.003434	del		19q12	chr19:28072000-37583000	Y	6.694e-15	6.694e-15	amp		1p34.2	chr1:40284000-40567000				amp
15q26.2	chr15:96306000-96990000			amp		17p12	chr17:12061000-19104000	Y	0.0008179	0.003434	del		18p11.31	chr18:3210000-3868000				amp		1q42.3	chr1:234940000-234988000		0.5366		amp
17q12	chr17:37867000-37907000	Y	1.04e-24	amp		18q12.1	chr18:24279000-77988000	Y	9.508e-19	8.671e-05	del		7p12.1	chr7:52714000-52831000		0.1715		amp		9p13.3	chr9:35593000-35641000	Y	5.596e-06	5.596e-06	amp
18q11.2	chr18:19679000-19973000	Y	5.944e-11	amp		21q21.1	chr21:15928000-48087000	Y	3.457e-05	4.486e-05	del		14q12	chr14:20417000-107240000		0.4157		amp		3q29	chr3:191357000-197538000		0.001043		amp
19q12	chr19:29894000-30581000	Y	6.694e-15	amp		22q12.3	chr22:17376000-51094000	Y	0.0362	0.03825	del		12q15	chr12:67113000-70786000	Y	0.01988	0.03876	amp		18p11.32	chr18:985000-1699000				amp
20q13.2	chr20:50789000-53475000	Y	0.01004	amp		15q11.1*	chr15:19138000-20536000	Y	0.01477	0.02588	del		12q12*	chr12:18187000-45088000	Y	1.132e-32	2.627e-32	amp		5p15.33	chr5:1288000-1344000		0.2787		amp
Xq21.1	chrX:79448000-79544000			amp									9p21.3	chr9:21954000-22430000	Y	2.178e-43	1.35e-34	del		2q14.2	chr2:117937000-122785000				amp
1q21.1*	chr1:144732000-146845000			amp									2q22.1	chr2:138777000-143612000	Y	0.03209	0.08621	del		4q13.3	chr4:74110000-74157000				amp
2p11.2*	chr2:89831000-90967000			amp									3p14.2	chr3:58653000-61529000	Y	0.001076	0.03187	del		11p13	chr11:33550000-35306000		0.6775		amp
11p11.11*	chr11:51222000-54865000			amp									18q22.1	chr18:61281000-78003000	Y	9.508e-19	8.671e-05	del		15q26.1	chr15:90100000-101883000	Y	0.00445	0.00445	amp
Xp11.1*	chrX:56583000-65125000	Y	0.08526	amp									8p23.2	chr8:2095000-6239000	Y	5.591e-10	9.893e-05	del		1q23.3	chr1:161286000-161446000		0.009453		amp
1q44	chr1:245858000-246704000			del									2q34	chr2:207630000-242642000		0.1267		del		2q31.1	chr2:173036000-173125000				amp
3p14.2	chr3:58870000-61549000	Y	0.03187	del									11q25	chr11:122821000-134903000	Y	0.0001845	0.004227	del		14q13.3	chr14:35799000-38944000		0.6619		amp
4q22.1	chr4:91685000-93250000	Y	0.09733	del									12q23.1	chr12:99074000-100410000		0.08035		del		13q22.1	chr13:73880000-74042000	Y	0.002885	0.05392	amp
4q32.1	chr4:159952000-162321000	Y	0.09268	del									5q11.2	chr5:57796000-59995000	Y	0.04423	0.04423	del		12p13.33	chr12:889000-1037000				amp
5q11.2	chr5:58248000-59035000	Y	0.04423	del									6q27	chr6:161706000-170905000	Y	0.005008	0.02265	del		6q23.3	chr6:135501000-135715000	Y	0.0002796	0.000498	amp
6p25.3	chr6:1607000-2623000	Y	3.966e-07	del									7q31.1	chr7:99519000-159126000	Y	6.279e-06	0.008303	del		9q34.3	chr9:140141000-140219000	Y	0.006224	0.006224	amp
8p11.23	chr8:35641000-37651000			del									4q34.3	chr4:174323000-190775000	Y	2.211e-07	0.002503	del		19q13.43	chr19:58785000-58878000		0.9285		amp
9p21.3	chr9:21865000-22028000	Y	1.35e-34	del									1p34.3	chr1:752000-41974000	Y	0.0001571	0.0009124	del		10p11.21	chr10:35166000-35328000		0.1894		amp
9p23	chr9:7799000-12709000	Y	1.099e-06	del									8p11.21*	chr8:39704000-48809000	Y	0.002675	0.05297	del		19p13.12	chr19:15471000-15837000				amp
10q21.3	chr10:65346000-69563000			del																5p13.1	chr5:40186000-40965000		0.6775		amp
10q24.33	chr10:104909000-105161000			del																Xq28	chrX:152972000-153242000	Y	0.0005533	0.0005533	amp
12p12.3	chr12:18799000-19287000			del																11q14.1	chr11:458000-134132000	Y	1.303e-06	1.303e-06	amp
15q14	chr15:34647000-35053000			del																9p21.3	chr9:21868000-21996000	Y	2.178e-43	1.35e-34	del
16p11.2	chr16:31926000-33389000	Y	0.07294	del																16q23.1	chr16:78129000-79627000	Y	0.07478	0.07294	del
16q23.1	chr16:78129000-79628000	Y	0.07294	del																4q22.1	chr4:91155000-93222000	Y	0.09733	0.09733	del
18q21.2	chr18:48414000-49875000	Y	2.866e-13	del																Xp21.1	chrX:30873000-32661000	Y	1.406e-05	0.0002994	del
19p13.11	chr19:19622000-19745000			del																5q12.1	chr5:58261000-59787000	Y	0.04423	0.04423	del
20p12.1	chr20:14290000-16046000	Y	0.0293	del																2q22.1	chr2:139658000-143627000	Y	0.03209	0.08621	del
21q22.12	chr21:36089000-37094000			del																7q31.1	chr7:110728000-111366000	Y	6.279e-06	0.008303	del
Xp21.1	chrX:31127000-32439000	Y	0.0002994	del																6p25.3	chr6:1616000-2250000	Y	2.68e-10	3.966e-07	del
Xp22.31	chrX:7064000-7868000			del																3p14.2	chr3:59044000-61538000	Y	0.001076	0.03187	del
Xq12	chrX:65235000-65246000			del																8p23.2	chr8:2105000-6256000	Y	5.591e-10	9.893e-05	del
Xq25	chrX:123042000-123489000			del																20p12.1	chr20:14681000-15165000	Y	0.02908	0.0293	del
Xq28	chrX:151540000-151578000	Y	2.546e-17	del																21q22.12	chr21:36156000-36409000		0.08569		del
2q37.3*	chr2:242159000-242951000			del																10p11.21	chr10:34063000-35128000				del
12q21.1*	chr12:71256000-75684000	Y	0.004227	del																Xp11.3	chrX:44705000-45007000				del
15p11.2*	chr15:1-19307000	Y	0.02588	del																18q21.2	chr18:48516000-48698000	Y	1.639e-29	2.866e-13	del
17q11.2*	chr17:31501000-31889000			del																3q26.31	chr3:174795000-175759000				del
																				19p13.3	chr19:284000-2218000	Y	0.0006344	0.0006474	del
																				1p13.2	chr1:113615000-116378000	Y	1.729e-05	0.0005654	del
																				7q36.3	chr7:157295000-158383000		0.001001		del
																				2q33.3	chr2:204828000-206546000		0.244		del
																				3p14.3	chr3:53926000-55499000	Y	0.001076	0.03187	del
																				4p15.2	chr4:20727000-22327000	Y	5.109e-05	0.009063	del
																				11q25	chr11:130632000-134132000	Y	0.0001845	0.004227	del
																				Xq21.33	chrX:96135000-98714000		0.6394		del
																				1p36.11	chr1:26397000-27728000	Y	0.0001571	0.0009124	del
																				3q11.1	chr3:89556000-93769000		0.1428		del
																				18q12.2	chr18:35237000-37257000	Y	1.231e-21	5.528e-07	del
																				6q26	chr6:161695000-163152000	Y	0.005008	0.02265	del
																				1q44	chr1:245867000-247047000		0.6014		del
																				11p15.5	chr11:458000-3635000	Y	0.005829	0.01051	del
																				17q25.3	chr17:79923000-80917000				del
																				22q11.1	chr22:17424000-18121000		0.6853		del
																				13q14.2	chr13:48878000-49062000				del
																				13q12.11	chr13:22034000-23346000				del
																				10q23.31	chr10:89617000-90033000	Y	2.671e-05	2.627e-05	del
																				16p13.3	chr16:653000-1727000	Y	2.135e-05	2.1e-05	del
																				6q21	chr6:91298000-117803000	Y	0.0001114	0.02081	del
																				15q11.2	chr15:23687000-27215000	Y	0.01477	0.02588	del
																				12q23.1	chr12:99125000-100428000		0.08035		del
																				Xq11.2	chrX:63007000-64133000				del
																				21q21.1	chr21:15372000-26209000	Y	3.457e-05	4.486e-05	del
																				3p25.3	chr3:11305000-11829000		0.2335		del
																				10q21.1	chr10:39064000-69642000		0.1134		del
																				10p15.3	chr10:415000-684000		0.9076		del
																				3p26.1	chr3:3225000-4789000		0.1744		del
																				4q34.3	chr4:170680000-184236000	Y	2.211e-07	0.002503	del
																				14q23.3	chr14:66969000-67653000		0.5155		del
																				18q22.1	chr18:58043000-77107000	Y	9.508e-19	8.671e-05	del
																				9p23	chr9:7800000-10617000	Y	6.731e-20	1.099e-06	del
																				17p11.2	chr17:20057000-25613000	Y	6.308e-14	2.204e-13	del
																				14q12	chr14:20501000-42071000	Y	0.03326	0.05297	del
																				10q22.3	chr10:77317000-78627000		0.5486		del

## Sheet: Ploidy and contamination rate
Table S7:Average ploidy and contamnination rate of 15 EA tumor sample. Ploidy was estimated by ABSOLUTE, conamination rate was estimated by Control-FREEC.
Subject	ESO-1163	ESO-1145	ESO-130	ESO-409	ESO-582	ESO-682	ESO-721	ESO-837	ESO-838	ESO-913	ESO-327	ESO-1060	ESO-601	ESO-718	ESO-874
Ploidy	1.91	2.34	2.97	1.94	2.46	1.95	2.55	2.78	2.29	1.77	2.6	2.26	2.61	2.13	1.75
Contamination rate (%)	32.44	25.43	6.32	29.32	26.48	11.77	15.72	21.37	21.75	18.44	7.1	9.2	19.83	19.33	25.21
